# Supplementary material for: Independently evolved viral effectors convergently suppress DELLA protein SLR1-mediated broad-spectrum antiviral immunity in rice
Source: Nat Commun. 2022 Nov 14;13:6920. doi: 10.1038/s41467-022-34649-z (PMC9663503; doi:10.1038/s41467-022-34649-z)
Supplement: Supplementary file 4 — Source Data [file 41467_2022_34649_MOESM4_ESM.xlsx]

## Sheet: Statistical summary
Figures	Significance test methods	Significant test objects		p-value	Summary
Figure 2f	one-way ANOVA	Nip (0 µm GA3) vs SP8-24 (0 µm GA3)	Second leaf sheath lengths of Nip and SP8-ox	0.54469	ns
		Nip (0 µm GA3) vs SP8-26 (0 µm GA3)		0.82355	ns
		Nip (0.1 µm GA3) vs SP8-24 (0.1 µm GA3)		0.93432	ns
		Nip (0.1 µm GA3) vs SP8-26 (0.1 µm GA3)		0.0802	ns
		Nip (1 µm GA3) vs SP8-24 (1 µm GA3)		0.66269	ns
		Nip (1 µm GA3) vs SP8-26 (1 µm GA3)		0.17546	ns
		Nip (2 µm GA3) vs SP8-24 (2 µm GA3)		5.96061e-11	*
		Nip (2 µm GA3) vs SP8-26 (2 µm GA3)		2.63305e-10	*
		Nip (5 µm GA3) vs SP8-24 (5 µm GA3)		4.24751e-07	*
		Nip (5 µm GA3) vs SP8-26 (5 µm GA3)		5.54423e-11	*
		Nip (10 µm GA3) vs SP8-24 (10 µm GA3)		2.11e-05	*
		Nip (10 µm GA3) vs SP8-26 (10 µm GA3)		0.00139	*
Figure 2f	one-way ANOVA	Nip (0 µm GA3) vs P2-12 (0 µm GA3)	Second leaf sheath lengths of Nip and P2-ox	0.45133	ns
		Nip (0 µm GA3) vs P2-17 (0 µm GA3)		0.73196	ns
		Nip (0.1 µm GA3) vs P2-12 (0.1 µm GA3)		0.41131	ns
		Nip (0.1 µm GA3) vs P2-17 (0.1 µm GA3)		0.36138	ns
		Nip (1 µm GA3) vs P2-12(1 µm GA3)		0.89101	ns
		Nip (1 µm GA3) vs P2-17(1 µm GA3)		0.58374	ns
		Nip (2 µm GA3) vs P2-12 (2 µm GA3)		4.95472e-10	*
		Nip (2 µm GA3) vs P2-17 (2 µm GA3)		2.78911e-11	*
		Nip (5 µm GA3) vs P2-12 (5 µm GA3)		2.66499e-12	*
		Nip (5 µm GA3) vs P2-17 (5 µm GA3)		6.19473e-13	*
		Nip (10 µm GA3) vs P2-12 (10 µm GA3)		5.85707e-12	*
		Nip (10 µm GA3) vs P2-17 (10 µm GA3)		1.1611e-13	*
Figure 4c	one-way ANOVA	SLR1-GFP vs LS	Relative expression of RSV CP	0.043615	*
		RNAi-SLR1 vs LS		0.00126	*
Figure 4g	one-way ANOVA	SLR1-GFP/SP8-ox vs SLR1-GFP/Nip	Relative expression of RSV CP	0.000230088	*
		SLR1-GFP/P2-ox vs SLR1-GFP/Nip		0.02037	*
Figure 5c	one-way ANOVA	SLR1-GFP vs LS	Relative expression of SRBSDV S2	0.00847	*
		RNAi-SLR1 vs LS		0.000173159	*
		SLR1-GFP vs LS	Relative expression of SRBSDV S4	0.000542575	*
		RNAi-SLR1 vs LS		4.61299e-07	*
		SLR1-GFP vs LS	Relative expression of SRBSDV S6	0.000851049	*
		RNAi-SLR1 vs LS		5.53157e-11	*
Figure 5g	one-way ANOVA	SLR1-GFP/SP8-ox vs SLR1-GFP/Nip	Relative expression of SRBSDV S2	4.24171e-05	*
		SLR1-GFP/P2-ox vs SLR1-GFP/Nip		1.3246e-06	*
		SLR1-GFP/SP8-ox vs SLR1-GFP/Nip	Relative expression of SRBSDV S4	5.89747e-05	*
		SLR1-GFP/P2-ox vs SLR1-GFP/Nip		0.03446	*
		SLR1-GFP/SP8-ox vs SLR1-GFP/Nip	Relative expression of SRBSDV S6	0.000438278	*
		SLR1-GFP/P2-ox vs SLR1-GFP/Nip		0.02566	*
Figure 6h	one-way ANOVA	SLR1-GFP/SP8-ox (0 µm MeJA) vs SLR1-GFP/Nip (0 µm MeJA)	Root lengths of SLR1-GFP/Nip, SLR1-GFP/SP8-ox and SLR1-GFP/P2-ox	0.078	ns
		SLR1-GFP/P2-ox (0 µm MeJA) vs SLR1-GFP/Nip (0 µm MeJA)		0.295	ns
		SLR1-GFP/SP8-ox (0.1 µm MeJA) vs SLR1-GFP/Nip (0.1 µm MeJA)		8.41936e-12	*
		SLR1-GFP/P2-ox (0.1 µm MeJA) vs SLR1-GFP/Nip (0.1 µm MeJA)		3.80102e-13	*
		SLR1-GFP/SP8-ox (1 µm MeJA) vs SLR1-GFP/Nip (1 µm MeJA)		0.000263818	*
		SLR1-GFP/P2-ox (1 µm MeJA) vs SLR1-GFP/Nip (1 µm MeJA)		1.40916e-05	*
Figure 7e	one-way ANOVA	Nip (0 µm GA3) vs M-5 (0 µm GA3)	Second leaf sheath lengths of Nip and M-ox	0.91108	ns
		Nip (0 µm GA3) vs M-10 (0 µm GA3)		0.13425	ns
		Nip (10 µm GA3) vs M-5 (10 µm GA3)		2.04408e-08	*
		Nip (10 µm GA3) vs M-10 (10 µm GA3)		5.76014e-05	*
Figure 7h	one-way ANOVA	SLR1-GFP vs LS	Relative expression of RSMV N	0.00272	*
		RNAi-SLR1 vs LS		5.18768e-09	*
		SLR1-GFP vs LS	Relative expression of RSMV M	0.00182	*
		RNAi-SLR1 vs LS		0.002	*
Supplementary Fig. 2c	one-way ANOVA	SLR1-Tur/SP8-Ven (Mock) vs SLR1-Tur (Mock)	Relative expression of SLR1	0.2139	ns
		SLR1-Tur (MG132) vs SLR1-Tur (Mock)		0.10744	ns
		SLR1-Tur/SP8-Ven (MG132) vs SLR1-Tur (Mock)		0.95979	ns
		SLR1-Tur/SP8-Ven (MG132) vs SLR1-Tur (MG132)		0.995	ns
Supplementary Fig. 3b	one-way ANOVA	SP8-ox vs Nip	Relative expression of SLR1	0.20547	ns
		P2-ox vs Nip		0.1965	ns
Supplementary Fig. 3c	one-way ANOVA	SP8-ox vs Nip	Relative expression of SP8	0.00174	*
Supplementary Fig. 3d	one-way ANOVA	P2-ox vs Nip	Relative expression of P2	0.000512821	*
Supplementary Fig. 6c	one-way ANOVA	SP8-ox vs Nip	Relative expression of RSV CP	0.08907	*
		P2-ox vs Nip		0.01341	*
Supplementary Fig. 7c	one-way ANOVA	SLR1-GFP/SP8-ox vs SLR1-GFP/Nip	Mature plant height of SLR1-GFP/Nip, SLR1-GFP/SP8-ox and SLR1-GFP/P2-ox	6.4718e-19	*
		SLR1-GFP/P2-ox vs SLR1-GFP/Nip		1.64268e-19	*
Supplementary Fig. 7d	one-way ANOVA	SLR1-GFP/SP8-ox vs SLR1-GFP/Nip	Panicle numbers of SLR1-GFP/Nip, SLR1-GFP/SP8-ox and SLR1-GFP/P2-ox	2.48826e-20	*
		SLR1-GFP/P2-ox vs SLR1-GFP/Nip		6.15024e-18	*
Supplementary Fig. 10b	one-way ANOVA	SLR1-GFP (0 µm MeJA) vs LS (0 µm MeJA)	Root lengths of LS, SLR1-GFP and RNAi-SLR1	0.539	*
		RNAi-SLR1 (0 µm MeJA) vs LS (0 µm MeJA)		0.61231	*
		SLR1-GFP (0.1 µm MeJA) vs LS (0.1 µm MeJA)		0.000192324	*
		RNAi-SLR1 (0.1 µm MeJA) vs LS (0.1 µm MeJA)		0.01458	*
		SLR1-GFP (1 µm MeJA) vs LS (1 µm MeJA)		0.00722	*
		RNAi-SLR1 (1 µm MeJA) vs LS (1 µm MeJA)		0.50611	ns

## Sheet: Fig1
Fig.1c
Co-IP assays.
Fig.1d
Co-IP assays.
Fig.1e
Co-IP assays.

## Sheet: Fig2
Fig.2a
In vivo degradation assay.
Fig.2b
In vivo degradation assay.
Fig.2c
In vitro degradation assay.
Fig.2d
In vitro degradation assay.
Fig.2f
GA sensitivity analysis of SP8-ox.
0 µm GA3			0.1 µm GA3			1 µm GA3			2 µm GA3			5 µm GA3			10 µm GA3
Nip	SP8-24	SP8-26	Nip	SP8-24	SP8-26	Nip	SP8-24	SP8-26	Nip	SP8-24	SP8-26	Nip	SP8-24	SP8-26	Nip	SP8-24	SP8-26
4.32	4.4	4.3	5.9	5.9	5.8	6.2	7.2	6.7	8.2	8.5	8	9	8.9	9.7	9.6	10.1	9.5
4.31	4.6	4.5	5.6	5.5	5.7	7.2	6.2	6.6	8	8.9	8.2	8.8	9.2	9.4	9.6	9.5	9.6
4.45	4.45	4.4	5.8	5.8	5.8	6.3	6.4	6.6	7.9	9	8.3	8.2	8.8	9.8	9.5	11.7	9.5
4.45	4.6	4.5	5.9	5.4	5.85	5.9	7.1	7.1	7.7	8.2	9	8.6	9.5	9.9	8.7	9.7	9
4.31	4.4	4.35	6.2	5.8	6	5.9	6.5	7	7.8	8.2	8.4	8.8	9.7	9.3	9	9.1	9.5
4.6	4.57	4.5	6.2	5.6	5.7	6.5	6.2	6.6	8.25	8.8	8.4	8.8	9.2	9.5	9.1	10.7	11.4
4.59	4.52	4.5	5.5	5.5	5.9	6.1	6.6	6.6	8	8.5	8.5	8.6	8.9	8.7	9.4	9.4	9.3
4.66	4.36	4.5	5.3	5.6	5.9	6.8	6.4	6.8	7.7	8.9	8.6	8.6	9.6	10.2	9.2	10	9.4
4.25	4.51	4.4	5.57	5.4	5.8	6.2	6.8	6.6	7.5	8.7	9	8.4	9.1	10	9.1	10.9	10.9
4.56	4.49	4.45	5.2	5.5	5.7	6.9	6.2	6.7	7.5	8.6	8.7	8.4	9.7	9.7	9	11.2	11
4.32	4.38	4.5	5.6	5.6	6	7.1	6.5	6.6	7.2	8.9	8.9	8.2	9	10.1	8.7	10.3	9.8
4.52	4.51	4.39	5.21	5.7	5.8	7	6.6	6.7	7.2	9	8.5	8.2	8.9	9.5	8.8	11	11
4.2	4.6	4.41	5.35	5.4	5.7	6.8	7.1	7	7.3	8.4	9	9	9.4	9.3	9	11.6	10.2
4.31	4.58	4.5	5.2	5.8	5.8	6.5	6.5	6.6	7.3	8.7	8.9	8.3	9.7	9.8	8.7	9.8	9.8
4.26	4.39	4.37	5.2	5.4	5.9	6.6	6.6	6.6	7.6	8.7	8.8	8.2	9.6	9.4	9	9.3	9.3
	0 µm GA3			0.1 µm GA3			1 µm GA3			2 µm GA3			5 µm GA3			10 µm GA3
	Nip	SP8-24	SP8-26	Nip	SP8-24	SP8-26	Nip	SP8-24	SP8-26	Nip	SP8-24	SP8-26	Nip	SP8-24	SP8-26	Nip	SP8-24	SP8-26
Mean	4.40733	4.49067	4.438	5.582	5.59333	5.82333	6.53333	6.59333	6.72	7.67667	8.66667	8.61333	8.54	9.28	9.62	9.09333	10.2867	9.94667
SD	0.14811	0.08836	0.06784	0.35159	0.17099	0.10154	0.42538	0.32616	0.17403	0.34686	0.26367	0.31818	0.29228	0.33637	0.3821	0.31275	0.84926	0.76051
Fig.2h
GA sensitivity analysis of P2-ox.
0 µm GA3			0.1 µm GA3			1 µm GA3			2 µm GA3			5 µm GA3			10 µm GA3
Nip	P2-12	P2-17	Nip	P2-12	P2-17	Nip	P2-12	P2-17	Nip	P2-12	P2-17	Nip	P2-12	P2-17	Nip	P2-12	P2-17
4.3	3.8	3.9	5.4	5.1	5.1	6.2	6.3	6.4	6.7	7.1	7.1	6.7	9.1	8.9	7	9	10.5
4.5	3.9	4.2	5.5	5.2	5.6	5.6	6.2	6.3	6.9	8.1	7.9	7.3	8.3	9	7.5	9.4	9.8
4.2	4.5	3.9	5.2	5.5	5.4	6.5	6.4	6.5	7.2	7.8	7.9	6.8	9	9.4	7.2	9.1	9.3
4.25	4.1	3.8	5.3	5.5	5.4	6.1	6.2	5.5	5.9	8.1	8	7.3	8.5	9.1	7.1	9	10.3
4.1	4.4	3.8	5.5	5.7	5.6	6.5	6.4	6	6.2	7.2	7.8	7	8.6	8	7.2	9.1	9.9
4.3	4	3.9	4.8	4.8	5.6	6.4	6.3	6.6	6.4	7.2	8	6.7	9	8.1	8.7	10.3	10
3.9	4.5	4.1	5	5.3	5.2	6.5	6.5	5.5	5.9	7.6	7.4	7.6	8.4	8.1	8.1	9.3	9.7
3.8	4.3	4.3	5.1	5.7	4.9	6.4	6.6	6.3	6.9	7.4	7.4	7.2	8.8	8.7	8.3	10.1	9.1
4.2	4.4	3.8	4.9	5.4	5.4	6.5	6.6	6	6.3	8.2	7.8	7.2	8.8	9	7.5	9	8.9
3.9	4.5	3.9	5.2	5.3	5.2	6.4	6.3	6.4	6.2	7.6	8	7.1	8.9	9.2	8	9.1	9.4
4.1	4.2	4	5	5	5	6	6.1	5.9	6.9	7.3	8.2	6.9	8.3	8.4	7.9	9.7	9.2
4.2	3.9	4.1	4.9	4.9	4.9	6.1	5.9	6.1	6.5	7.6	7.9	8	9	8.7	7.6	10	9.9
4.4	4.5	6.9	5.3	5.3	5.6	5.9	6	6	5.9	8	7.6	7.5	9.2	9.3	7.4	8.9	10.2
3.7	4.4	4.2	4.9	5.1	5.2	6.4	5.8	6.4	7.1	7.9	8.2	7.9	8	8.7	8	9.8	10.5
4.1	4.2	3.9	5.1	5.1	5	6	6.2	6.4	6.9	7.6	7.4	6.9	8.1	8.5	8.1	10.3	9.1
	0 µm GA3			0.1 µm GA3			1 µm GA3			2 µm GA3			5 µm GA3			10 µm GA3
	Nip	P2-12	P2-17	Nip	P2-12	P2-17	Nip	P2-12	P2-17	Nip	P2-12	P2-17	Nip	P2-12	P2-17	Nip	P2-12	P2-17
Mean	4.13	4.24	4.18	5.14	5.26	5.27333	6.23333	6.25333	6.15333	6.52667	7.64667	7.77333	7.20667	8.66667	8.74	7.70667	9.47333	9.72
SD	0.22345	0.24727	0.76923	0.22615	0.26939	0.2604	0.2743	0.23563	0.33778	0.44955	0.36029	0.32396	0.40438	0.3811	0.44689	0.49493	0.51056	0.52942

## Sheet: Fig3
Fig.3a
Co-IP assay.
Fig.3b
Co-IP assay.
Fig.3c
Pull-down assay.
Fig.3d
Pull-down assay.
Fig.3e
Competitive Co-IP assays.
Fig.3f
Competitive Co-IP assays.
Fig.3g
Competitive Pull-down assays.
Fig.3h
Competitive Pull-down assays.

## Sheet: Fig4
Fig.4c											Fig.4g
Relative expression of RSV CP gene.											Relative expression of RSV CP gene.
	CP(CT)	UBQ5(CT)	Average(CT)	Relative expression	Average	SD					CP(CT)	UBQ5(CT)	Average(CT)	Relative expression	Average	SD
LS	25.95	20.05	5.805	1	1	0				SLR1-GFP/Nip	13.23	20.9	-7.7	1	1	0
	26.72	21.01									13	20.73
	24.53	18.96	5.74								13.29	20.64	-7.195
	25	19.09									13.29	20.33
	22.34	17.63	5.67								12.91	20.15	-7.6
	25.93	19.3									12.59	20.55
SLR1-GFP	28.9	21.12	7.265	0.347078	0.48198	0.17613				SLR1-GFP/SP8-ox	10.63	19.88	-9.58	4.23296	5.12894	0.85019
	28.9	22.15									10	19.91
	28.49	19.96	7.64	0.267634							10	20.25	-10.065	5.92439
	28.26	21.51									10.57	20.45
	26.69	20.69	6.005	0.831238							10.84	21.02	-9.885	5.22948
	27.93	21.92									11.36	20.95
RNAi-SLR1	22.56	18.62	3.64	4.28214	4.64132	0.59818				SLR1-GFP/P2-ox	11.77	20.21	-8.795	2.45661	2.47098	0.03253
	22.94	19.6									11	20.15
	22.29	18.55	3.8	3.83263							11.42	20.08	-8.79	2.44811
	22.47	18.61									11	19.92
	23.61	18.98	3.2	5.80918							11	20.22	-8.825	2.50822
	22.08	20.31									11.87	20.3
Fig.4d										Fig.4h
The protein leve of RSV CP.										The protein leve of RSV CP.

## Sheet: Fig5 
Fig.5c
Relative expression of SRBSDV genes.
	S2(CT)	UBQ5(CT)	S4(CT)	UBQ5(CT)	S6(CT)	UBQ5(CT)	Average(S2)	Average(S4)	Average(S6)	Relative expression (S2)	Relative expression (S4)	Relative expression(S6)	Average(S2)	Average(S4)	Average(S6)	SD(S2)	SD(S4)	SD(S6)
LS	17.84	19.41	19.67	19.91	18.82	19.24	-1.55	-0.36	-0.31	1	1	1	1	1	1	0	0	0
	17.74	19.27	19.43	19.91	18.78	18.98
	17.62	18.95	16.59	17.64	17.67	18.14	-1.31	-0.755	-0.34
	17.55	18.84	17.2	17.66	17.96	18.17
	16.07	17.55	19.22	19.6	18.66	19.03	-1.745	-0.575	-0.315
	15.8	17.81	18.86	19.63	18.8	19.06
SLR1-GFP	17.74	18.76	19.31	18.62	20.58	20.23	-0.99	0.24	0.45	0.685391	0.573024	0.58574	0.68987	0.55735	0.57906	0.03259	0.03246	0.10666
	17.82	18.78	18.58	18.79	20.7	20.15
	17.72	18.9	20.32	19.71	18.79	17.99	-1.07	0.38	0.77	0.724471	0.52003	0.469219
	17.84	18.8	20.02	19.87	18.77	18.03
	17.23	18.14	17.91	17.64	18.8	18.72	-0.935	0.225	0.23	0.659754	0.579013	0.682232
	17.09	18.05	17.86	17.68	19.14	18.76
RNAi-SLR1	16.64	18.71	17.9	19.33	16.1	17.49	-2.06	-1.42	-1.42	1.43893	1.81085	2.14107	1.49835	1.81936	2.50678	0.0902	0.02633	0.34077
	16.24	18.29	17.82	19.23	16.15	17.6
	17.25	19.25	16.22	17.61	15.63	17.46	-2.075	-1.45	-1.815	1.45397	1.8489	2.81539
	17.04	19.19	16.11	17.62	15.68	17.48
	17.18	19.65	17.66	19.18	16.81	18.53	-2.215	-1.41	-1.68	1.60214	1.79834	2.56389
	16.73	18.69	17.66	18.96	17.06	18.7
Fig.5g
Relative expression of SRBSDV genes.
	S2(CT)	S4(CT)	S6(CT)	UBQ5(CT)	Average(S2)		Average(S4)	Average(S6)	Relative expression (S2)		Relative expression (S4)	Relative expression(S6)	Average(S2)	Average(S4)	Average(S6)	SD(S2)	SD(S4)	SD(S6)
SLR1-GFP/Nip	17.48	18.82	18.35	19.44	-1.88		-0.105	-1.495	1		1	1	1	1	1	0	0	0
	16.96	19.17	16.86	18.76
	16.93	18.94	17.71	18.57	-1.845		0.2	-1.07
	16.58	18.66	17.35	18.63
	18	20	17.54	17.85	0.19		2.02	-0.26
	17.78	19.44	17.34	17.55
SLR1-GFP/SP8-ox	15.71	17.9	15.88	18.62	-3.25		-1.16	-2.555	4.20372		3.64268	3.05958	4.72406	4.61436	3.96538	0.47667	0.85329	0.82885
	15.57	17.56	16.79	19.16
	15.93	17.88	16.74	19.91	-3.54		-1.685	-3.17	5.13964		5.24157	4.68592
	16.59	18.35	16.52	19.69
	17.23	18.83	17.55	20.36	-3.45		-1.605	-2.995	4.82881		4.95883	4.15064
	16.65	18.74	17.24	20.42
SLR1-GFP/P2-ox	14.75	17.48	15.83	17.66	-3.125		-0.355	-1.92	3.85483		2.08493	1.97019	5.95488	2.56819	1.80081	1.85013	0.76165	0.53632
	14.62	17.43	15.95	17.96
	14.69	17.75	16.68	18.73	-3.915		-1.08	-2.1	6.66529		3.44618	2.23199
	14.96	17.57	16.6	18.75
	15.18	19.16	17.9	19.41	-4.055		-0.415	-1.205	7.34451		2.17347	1.20025
	15.51	18.81	18.49	19.39
Fig.5d										Fig.5h
The protein leve of SRBSDV P10.										The protein leve of SRBSDV P10.

## Sheet: Fig6
Fig.6a											Fig.6b
Competitive Co-IP assays.											Competitive Co-IP assays.
Fig.6c											Fig.6d
Competitive Co-IP assays.											Competitive Co-IP assays.
Fig.6e											Fig.6f
Competitive Co-IP assays.											Competitive Co-IP assays.
Fig.6h
Primary root inhibition assay
0 µm MeJA						0.1 µm MeJA						1 µm MeJA
SLR1-GFP/Nip		SLR1-GFP/SP8-ox		SLR1-GFP/P2-ox		SLR1-GFP/Nip		SLR1-GFP/SP8-ox		SLR1-GFP/P2-ox		SLR1-GFP/Nip		SLR1-GFP/SP8-ox		SLR1-GFP/P2-ox
6.4		7.3		7.2		4.4		6.4		6.2		1.2		2.1		2.3
5.5		7.2		7.4		5.9		6.9		6.2		1.2		2.3		2.1
6.5		7.3		6.8		5.9		5.5		7		1.5		2.1		2.1
6.4		7.2		6.1		4.6		7.6		6.4		1.5		2.2		2.1
5.8		5.9		6.6		5.2		6.3		7		1.6		1.9		2
6.4		6.8		8		5.8		6.2		6.3		1.7		2.02		2
6.5		7.6		6.8		4.9		6.1		7		1.3		2		1.9
6.4		7.3		6.6		5.1		5.7		5.9		1.5		2.1		2.2
5.4		6.3		7.1		5.5		7.1		6.3		1.2		2.2		2.4
5.7		6.2		6.6		5.8		6.4		6.4		1.5		2.2		2.4
7.8		7.5		6.3		4.6		6.3		6.4		1.6		1.8		2.1
6.9		5.9		6.7		5.1		5.9		7.1		1.3		1.8		2.1
6.2		6.3		7		4.9		7.1		7.2		1.5		2.2		2.1
6.1		6.9		5.6		4.6		7		7.3		1.2		1.9		2.4
7.2		6.5		6.1		5.7		7		6.3		1.3		2		2.6
0 µm MeJA							0.1 µm MeJA						1 µm MeJA
	SLR1-GFP/Nip		SLR1-GFP/SP8-ox		SLR1-GFP/P2-ox		SLR1-GFP/Nip		SLR1-GFP/SP8-ox		SLR1-GFP/P2-ox		SLR1-GFP/Nip		SLR1-GFP/SP8-ox		SLR1-GFP/P2-ox
Mean	6.53684		6.71333		6.28		5.57333		6.46		5.24		1.62667		2.048		2.2
SD	0.67512		0.58903		0.92752		0.84808		0.46105		2.46194		0.37506		0.1502		0.21909

## Sheet: Fig7
Fig.7a												Fig.7b
Pull-down assay.												In vivo degradation assay.
Fig.7c												Fig.7i
The protein leve of SLR1.												The protein leve of RSMV M.
Fig.7e
GA sensitivity analysis.
0 µm GA3			10 µm GA3
Nip	M-5	M-10	Nip	M-5	M-10
4.7	4.6	4.5	7.4	9.1	8.1
3.9	4.5	4.8	7.8	8.25	8.3
4.3	4.6	4.5	7.5	8.5	7.5
4.4	4.5	4.3	8.2	9.1	8.7
4.6	4.1	4.7	7.5	8.7	8.1
4	4.4	4.9	8.3	8.45	10.2
4.9	3	4.8	8.4	10.05	9.5
4	4.1	4.5	7.4	8.6	8.5
3.7	4.2	4.4	8.1	9.4	8.9
3.6	4.3	4.4	8.5	9.7	8
4.5	4.1	4.3	7.65	9	8.3
4.3	4.3	4.2	7.5	10.1	8
4.1	4.5	4.8	7.6	8	9
4.2	4	4.05	7.5	8	8.5
3.9	4.2	4	8	9	9.1
	0 µm GA3			10 µm GA3
	Nip	M-5	M-10	Nip	M-5	M-10
Mean	4.20667	4.22667	4.47667	7.82333	8.93	8.58
SD	0.37123	0.39182	0.28086	0.48169	0.66943	0.68159
Fig.7h
Relative expression of RSMV genes.
		N (CT)	UBQ5(CT)	M (CT)	UBQ5(CT)	Average(N)	Average(M)	Relative expression (N)			Relative expression (M)			Average(N)		Average(M)		SD(N)	SD(M)
LS		14.06	19.76	14.1	20.9	-5.57	-6.865	1			1			1		1		0	0
		14.28	19.72	13.93	20.86
		14.75	20.6	13.27	20.25	-5.745	-6.925
		14.85	20.49	13.3	20.17
		13.81	19.54	14.96	21.7	-5.835	-6.875
		13.74	19.68	14.66	21.67
SLR1-GFP		15.27	19.71	16.45	21.97	-4.445	-5.445	0.414181			0.367717			0.48696		0.45669		0.06303	0.08079
		15.06	19.51	16.55	21.92
		18.16	22.94	15.32	21.15	-4.78	-5.82	0.522439			0.47687
		18.18	22.96	15.44	21.25
		16.49	20.9	14.92	21.07	-4.785	-5.96	0.524252			0.525465
		16.19	21.35	14.99	20.76
RNAi-SLR1		13.01	20.34	13.01	20.66	-7.21	-7.48	2.81539			1.50699			2.99551		1.53628		0.38926	0.0743
		13.12	20.21	13.22	20.53
		14.62	21.96	13.07	20.5	-7.165	-7.585	2.72893			1.62076
		14.24	21.23	12.9	20.64
		14.16	21.48	13.56	21.06	-7.5	-7.455	3.44221			1.4811
		13.96	21.64	13.63	21.04

## Sheet: Supplementary Fig. 1
Supplementary Fig. 1a											Supplementary Fig. 1b
Co-IP assays.											Co-IP assays.
Supplementary Fig. 1c
Co-IP assays.

## Sheet: Supplementary Fig. 2
Supplementary Fig. 2b
In vivo degradation assay.
Supplementary Fig. 2c
Relative expression of SLR1.
		SLR1(CT)	UBQ5(CT)	Average(CT)	Relative expression	Average	SD
Mock	SLR1-Tur	24.31	19.09	6.005	1	1	0
		24.76	19.85
		26.7	20.89
		26.6	20.75
		27.31	19.91
		26.44	19.6
	SLR1-Tur+SP8-Ven	27.52	20.95	6.345	0.790041	0.762029	0.12195
		27.24	21.12
		26.23	19.87	6.21	0.867539
		26.01	19.95
		26.63	19.85	6.675	0.628507
		26.57	20
MG132	SLR1-Tur	26.91	20.7	6.18	0.885768	0.851135	0.09817
		26.95	20.8
		25.33	19.32	5.68	0.885768
		24.82	19.47
		26.8	20.48	6.36	0.78187
		26.85	20.45
	SLR1-Tur+SP8-Ven	26.97	21.01	5.96	1.03168	1.00421	0.12522
		26.88	20.92
		26.57	20.72	5.85	1.11342
		26.65	20.8
		26.54	20.33	6.195	0.867539
		26.27	20.09

[truncated: 7 more sheets: Supplementary Fig. 3, Supplementary Fig. 6, Supplementary Fig. 7, Supplementary Fig. 8, Supplementary Fig. 10, Supplementary Fig. 11, Supplementary Fig. 12]
